# Supplementary material for: Polysaccharides Extraction from Opuntia milpa alta and Their Protective Effect on Alcohol-Induced Neuro 2a Cell Damage via Ferroptosis
Source: Foods. 2026 Jan 9;15(2):249. doi: 10.3390/foods15020249 (PMC12840309; doi:10.3390/foods15020249)
Supplement: Supplementary file 1 [file foods-15-00249-s001.zip]

Archive with 1 entries (1 files):
- foods-4011249-supplementary.pdf
